# Supplementary material for: Structural and Functional Neuroimaging Biomarkers as Predictors of Psychosis Conversion in Ultra-High Risk Individuals: A Systematic Review
Source: Brain Sci. 2026 Jan 20;16(1):112. doi: 10.3390/brainsci16010112 (PMC12838713; doi:10.3390/brainsci16010112)
Supplement: Supplementary file 1 [file brainsci-16-00112-s001.zip]

Archive with 1 entries (1 files):
- brainsci-4083348-supplementary.pdf
